# Supplementary material for: Development and Implementation of a Mobile Application for Choosing Empirical Antimicrobial Therapy for Bacteremia, Pneumonia, Urinary Tract Infection, and Skin and Soft Tissue Infection among Hospitalized Patients
Source: Antibiotics (Basel). 2023 Jan 7;12(1):113. doi: 10.3390/antibiotics12010113 (PMC9855071; doi:10.3390/antibiotics12010113)
Supplement: Supplementary file 1 [file antibiotics-12-00113-s001.zip]

Archive with 1 entries (1 files):
- antibiotics-2136780-supplementary.pdf
